# Supplementary material for: Personalized Drug Repurposing Screen Identifies Patient-Specific Therapeutic Candidates for Mucopolysaccharidosis Type IIIB
Source: J Pers Med. 2026 Jul 8;16(7):369. doi: 10.3390/jpm16070369 (PMC13412476; doi:10.3390/jpm16070369)
Supplement: Supplementary file 1 [file jpm-16-00369-s001.zip]

Archive with 7 entries (7 files):
- Figure legends-supplementary final.pdf
- Figure S1- 20260622.tif
- Figure S2.tif
- Figure S3- updated 20260623.tif
- Figure S4.tif
- Figure S5.tif
- Figure S6.tif
